# Supplementary material for: Genome-Wide Identification of the Physic Nut WUSCHEL-Related Homeobox Gene Family and Functional Analysis of the Abiotic Stress Responsive Gene JcWOX5
Source: Front Genet. 2020 Jun 19;11:670. doi: 10.3389/fgene.2020.00670 (PMC7325900; doi:10.3389/fgene.2020.00670)
Supplement: TABLE S1 — Primers used in this study. [file Table_1.xlsx]

## Sheet: Sheet1
Supplemental Data S1. Primers used in this study
Genes	Accession No. in GenBank	Forward (5`→3`)	Reverse (5`→3`)	Restriction sites
Gene cloning
JcWOX5	JCGZ_16109	GGGGTACC TCTTTAATTCAGTCCCTCACCA	GCTCTAGA AGCACATCAAGCAGATCATCAT	Kpn I/ Xba I
Subcellular Localization
JcWOX5	JCGZ_16109	CGGAATTC TCTTTAATTCAGTCCCTCACCA	GGGGTACC TCTGCCTTCTGGATGCAAT	EcoR I/Kpn I
RT-CPR
JcWOX5	JCGZ_16109	CGCCCTCTTGCTCCTAAA	GGATGCGTCTCCACCTGA
OsUbiquitin	Os06g0681400	TTCCATGCTGCTCTACCACAG	AGGGTTCACAAGTCTGCCTATT
qRT-PCR
OsLEA3	Os05g0542500	CGGCAGCGTCCTCCAAC	CGGTCATCCCCAGCGTG
OsP5CS	Os05g0455500	CTCAAATCAAGGCGTCAACTAAGA	TTTGTCAATATATACGTGGCATATACCA
SNAC1	Os03g0815100	GTCAAGACTGATTGGATCATGC	CCAATCATCCAACCTGAGAGA
OsDREB2A	Os01g0165000	GGAATCTCCTCCTTTCATCGTG	TTCCGCTCCTGACAAACACG
OsUbiquitin	Os06g0681400	TTCCATGCTGCTCTACCACAG	AGGGTTCACAAGTCTGCCTATT
JcWOX1	JCGZ_05687	AGTGGCAATAACTATGTCAACAATC	CTGAAAAGAAATCAAAGAAGGGT
JcWOX3	JCGZ_04708	GCAGTGAAGATTTGAAAGGAAGC	CTCAAAATACTGCTTCGGGCTC
JcWOX5	JCGZ_16109	CCCCAGCCCTATTACCACTTC	GGGAAAAGCTCCAGAGTTCTATC
JcWOX8	JCGZ_22398	TTCCAGAGCCCTGAGATAAGC	GTCGTCTGCCTGATCGTAAAG
JcWOX9	JCGZ_06524	GCACAACCCTCTTTCTTACTCTCA	TCTGGTCCCTGCCCATTAGC
JcWOX10	JCGZ_06525	TGAAGAAATCTCTGCTAGGCTTA	GTTGCATGGGTACATCAGTTG
JcWOX11	JCGZ_01318	TAAGTGCGGGCGTTGGAAT	TCGACGTTTCTGCCTTTCTCTAG
JcActin	JQ806331	TAATGGTCCCTCTGGATGTG	AGAAAAGAAAAGAAAAAAGCAGC
